# Supplementary material for: First Detection of Honeybee Pathogenic Viruses in Butterflies
Source: Insects. 2022 Oct 12;13(10):925. doi: 10.3390/insects13100925 (PMC9604290; doi:10.3390/insects13100925)
Supplement: Supplementary file 1 [file insects-13-00925-s001.zip]

Archive with 1 entries (1 files):
- insects-1908131-supplementary.pdf
